# Supplementary material for: Comparison of Multiple Strategies for Precision Transgene Knock-In in Gallus gallus Genome via Microhomology-Mediated End Joining
Source: Int J Mol Sci. 2023 Oct 29;24(21):15731. doi: 10.3390/ijms242115731 (PMC10649300; doi:10.3390/ijms242115731)
Supplement: Supplementary file 1 [file ijms-24-15731-s001.zip]

Archive with 2 entries (2 files):
- Supplementary Figure S1.pdf
- Supplementary Tables S1-S3.pdf
